# Supplementary material for: α-Fodrin in Cytoskeletal Organization and the Activity of Certain Key Microtubule Kinesins
Source: Genes (Basel). 2021 May 17;12(5):750. doi: 10.3390/genes12050750 (PMC8156673; doi:10.3390/genes12050750)
Supplement: Supplementary file 1 [file genes-12-00750-s001.zip]

Archive with 2 entries (2 files):
- Supp table 1.pdf
- Supp table 2.pdf
